# Supplementary material for: Dietary Habits before and during the COVID-19 Epidemic in Selected European Countries
Source: Nutrients. 2021 May 16;13(5):1690. doi: 10.3390/nu13051690 (PMC8156782; doi:10.3390/nu13051690)
Supplement: Supplementary file 1 [file nutrients-13-01690-s001.zip]

Archive with 1 entries (1 files):
- nutrients-1173804-supplementary.pdf
